# Supplementary material for: Roles of Pyroptosis-Related Gene Signature in Prediction of Endometrial Cancer Outcomes
Source: Front Med (Lausanne). 2022 Mar 1;9:822806. doi: 10.3389/fmed.2022.822806 (PMC8920994; doi:10.3389/fmed.2022.822806)
Supplement: Supplementary file 1 [file Table_1.XLS]

gene	lowMean	highMean	logFC	pValue	fdr
ALOX15	6.059182253	0.468920129	-3.691708984	0.009928985	0.019726037
IGLV3-27	45.1769039	3.603483344	-3.64812132	0.002843175	0.006844089
ORM1	27.23704592	2.970408565	-3.196836954	1.48E-06	1.32E-05
IGLV9-49	66.93836792	7.589633379	-3.140731273	0.000286354	0.000985392
MSMB	5.740234148	0.792244699	-2.857091579	6.27E-05	0.000279557
TMEM190	23.84472422	3.939619227	-2.597541995	0.004050291	0.009233606
IGHV3-73	31.071655	5.186712804	-2.582706695	0.001424801	0.00381716
FMO3	2.569299317	0.441427717	-2.541125848	0.021158755	0.037393328
SCGB3A1	148.3301775	25.60460271	-2.534337062	1.39E-05	8.10E-05
IGHV3-49	54.15139729	9.433750129	-2.521095271	0.002882864	0.006920851
PSCA	11.17233196	2.097373344	-2.413274749	0.000308431	0.001048627
IGKV1-12	2.384866213	0.475511635	-2.326355787	0.02589419	0.044318197
ORM2	12.18185455	2.444740322	-2.316980648	6.43E-06	4.30E-05
ALDH3A1	8.994988562	1.821464182	-2.304022821	7.89E-07	8.06E-06
ALPG	97.03391692	20.07779303	-2.272888415	0.015935495	0.029366488
IGLV5-45	31.49906385	6.722381903	-2.228264542	0.011404932	0.022158771
CHGA	89.97978882	19.27656519	-2.222752974	0.012620089	0.024153045
PLA2G2D	4.855328983	1.041363856	-2.221094812	0.000400342	0.001308736
IGHV1-3	9.355554567	2.173246781	-2.105971166	0.029824201	0.049945965
CRYBB2	2.832727933	0.661422763	-2.098547445	0.003131888	0.007426236
TCTEX1D4	3.924384053	0.937635299	-2.065367447	5.79E-05	0.000262823
AC005256.1	1.729395832	0.427726641	-2.015507143	8.13E-06	5.19E-05
TFF1	12.50265608	3.113298288	-2.005718901	2.13E-07	2.86E-06
CHIT1	2.238042534	0.590304261	-1.922706795	0.014619046	0.027276474
SCGB1A1	23.97512257	6.337230176	-1.919613869	0.000632811	0.00192256
SRGAP3-AS2	7.594819254	2.051549381	-1.888301751	0.00138314	0.003722784
CNGA4	3.56625225	0.979307524	-1.864574878	0.000328296	0.001106826
OVGP1	93.23018828	26.69530632	-1.804211077	0.00030507	0.001038516
CCDC78	13.63616835	3.905425007	-1.803886853	0.000235242	0.000840367
IGHV3-64	9.261464628	2.715571351	-1.769984592	0.02659137	0.045365559
IGHV3-43	8.760032681	2.592569513	-1.756553581	0.008235605	0.016837106
VWA5B2	5.12824861	1.528034959	-1.746788653	0.000480373	0.001531095
HP	27.24217956	8.288072711	-1.716733569	0.000879562	0.002534502
C9orf24	29.25510987	8.995699466	-1.701381268	3.07E-05	0.000155385
TFF3	770.9820149	240.7132941	-1.679381385	1.07E-07	1.67E-06
LRRC10B	9.679932746	3.026147475	-1.677514727	0.000207407	0.000753061
CCDC17	7.877440333	2.475919538	-1.669762491	0.005625442	0.012150262
IGKV6-21	8.697182968	2.740544331	-1.666085714	0.010334941	0.020371361
FAM92B	9.311201812	2.965868917	-1.650512555	0.000518891	0.001632746
CFAP73	9.953559803	3.170890697	-1.650324438	2.01E-05	0.000109797
TEKT4	4.403447292	1.420022988	-1.632719113	6.83E-05	0.000299791
CDHR4	11.19127968	3.650207126	-1.616324777	0.000203321	0.00074041
ITIH2	2.528015184	0.825498141	-1.614668257	1.10E-05	6.72E-05
MIA	2.262110761	0.740690125	-1.610727562	7.88E-06	5.06E-05
TUBA4B	13.34911455	4.371869404	-1.610421841	0.000728621	0.002168102
LTB	23.46427221	7.734258553	-1.601130814	9.60E-10	4.30E-08
WDR38	19.48937108	6.441388284	-1.597243971	0.003095944	0.00735429
MS4A8	23.02421968	7.628521284	-1.593676926	0.011192862	0.021826408
ANKRD44-AS1	11.4256472	3.794288053	-1.590374774	2.29E-07	2.99E-06
LINC01513	4.026909751	1.338813861	-1.588717747	0.001924231	0.004954671
AL645924.1	4.527555064	1.50708841	-1.586968135	0.000153043	0.000586733
CROCC2	2.64256845	0.880913136	-1.58486917	0.002913978	0.006979176
KISS1	2.672475907	0.896470102	-1.575849569	8.64E-06	5.47E-05
SERPINA6	12.809696	4.310457554	-1.571323313	3.36E-05	0.000167938
SCGB2A2	27.68552979	9.33268233	-1.568768435	1.96E-05	0.000107672
LINC01871	4.988593812	1.690409732	-1.561260227	9.27E-05	0.00039004
CCDC188	2.892021694	0.98024802	-1.560859646	0.011643713	0.022563402
CFAP100	3.496245732	1.188545914	-1.556608951	3.95E-05	0.000191391
CCL22	3.561501048	1.211156323	-1.55610033	4.03E-05	0.000194394
C1orf194	28.66145985	9.753629848	-1.555100966	9.41E-06	5.90E-05
IGHV3-13	6.11601096	2.085817255	-1.551978228	0.007667065	0.015847411
AC004836.1	1.560072796	0.532435498	-1.550934684	0.002957842	0.007070237
FAM166B	18.94910952	6.495913626	-1.544525698	0.000127395	0.000503339
NAPSB	54.23506495	18.61762899	-1.542556555	4.47E-07	5.13E-06
TPPP3	96.37256122	33.0915565	-1.542159295	6.43E-05	0.000285024
CTSE	4.595682851	1.581862111	-1.538655394	0.010001818	0.019841113
GZMH	6.501658549	2.245613126	-1.53369839	0.001896511	0.004892764
AC004687.1	1.743895729	0.602340248	-1.533663215	6.43E-12	1.01E-09
GAS2L2	4.546041935	1.575515306	-1.528787222	0.000492657	0.001565749
C20orf85	92.02875354	32.05573277	-1.5215023	0.000287078	0.000986171
KLK12	3.077704399	1.07229412	-1.521153996	0.011569239	0.022435422
USP30-AS1	1.811796714	0.632858138	-1.517467047	2.42E-06	1.96E-05
SERPINA4	3.554935957	1.242934139	-1.516073717	4.76E-05	0.000222447
CFD	12.60584256	4.424581616	-1.510479602	8.16E-08	1.36E-06
DNAI1	5.563891797	1.953703173	-1.509883068	0.009218178	0.018519087
APOC1	55.9196553	19.64068992	-1.509509859	4.23E-06	3.08E-05
C22orf15	2.969025513	1.044633349	-1.506992824	0.001158372	0.003202006
ODF3B	24.35845338	8.591452725	-1.503448532	2.44E-13	9.02E-11
IGLV4-69	51.84464186	18.29465308	-1.502772836	0.004028901	0.009194406
MMP9	55.94064871	19.87495701	-1.492945244	6.67E-07	7.07E-06
SLC23A1	3.389425711	1.208021424	-1.48839481	0.017155434	0.03130655
TCTE1	1.951495208	0.707103348	-1.464586925	0.012314832	0.023677124
LRRC18	1.775133395	0.645001679	-1.46055262	0.000433051	0.001400393
PPP1R32	6.837493726	2.487394971	-1.458831994	2.72E-05	0.000141248
LRRC46	18.37585347	6.685124783	-1.458784863	2.07E-05	0.000112884
IGLV10-54	17.19663982	6.306900467	-1.447123623	0.006291122	0.013345444
ZMYND10	20.34483437	7.46355287	-1.446728071	1.39E-05	8.10E-05
CDHR3	4.085780825	1.506645901	-1.439271427	0.006004905	0.012815921
C1orf189	8.432582605	3.118557173	-1.435095838	0.005121199	0.011225134
ROPN1L	15.06837854	5.574380204	-1.43464087	0.004552115	0.010148265
RIIAD1	2.218132747	0.821860459	-1.432380338	3.49E-06	2.63E-05
TTLL10	2.484887088	0.92669646	-1.423011533	0.000840008	0.002440608
GZMB	14.81905338	5.541082842	-1.419213452	0.009608233	0.019174679
SNTN	3.358219168	1.258255106	-1.416271935	0.019761652	0.035346547
IGHM	274.7659099	102.9846673	-1.41577346	0.000488104	0.00155239
CD3D	13.43917622	5.040578582	-1.41478346	2.83E-07	3.52E-06
MORN5	14.64218073	5.509964253	-1.410015573	0.002047428	0.005219197
DNAAF1	5.308078991	1.999695734	-1.408409338	0.001263944	0.00344446
IGHG4	138.3979932	52.1757982	-1.407370353	0.000517455	0.001628999
LINC02166	5.469913298	2.062552854	-1.407086876	3.30E-05	0.000165427
ECEL1P2	3.181918997	1.200418556	-1.406359584	7.91E-08	1.33E-06
ANKRD66	1.723317504	0.652118646	-1.401982152	0.001400988	0.003765491
TEKT1	7.41490581	2.806281656	-1.401768552	0.003501038	0.008165565
MUC12-AS1	2.051390285	0.776778173	-1.401027428	0.000126886	0.000501627
CD164L2	4.696565995	1.779437208	-1.400185257	1.78E-05	9.94E-05
GRIN3B	1.592765914	0.603882937	-1.399193437	0.002534365	0.00622117
FAM183A	30.25260237	11.58269528	-1.385088244	0.000287163	0.000986171
VWA3A	5.197344005	1.999684453	-1.378002189	7.42E-05	0.000322166
LTF	234.8930194	90.66184775	-1.37343637	0.015688769	0.028971752
C1orf158	2.523207469	0.974219944	-1.372939413	0.000912576	0.002611536
CCDC60	1.87841733	0.725554067	-1.372362592	0.00288385	0.006921968
IGHG3	256.7801234	99.3533817	-1.369892553	6.47E-05	0.000286549
RSPH9	2.391690523	0.925931786	-1.369052903	0.016503587	0.030295658
VPREB3	3.368190261	1.309838932	-1.362584218	0.024698196	0.042517321
SLC25A35	22.44855182	8.735067525	-1.361731617	1.13E-07	1.74E-06
CAPS	247.7598742	96.48110282	-1.360624252	2.26E-09	8.19E-08
IGLV2-14	202.1548269	78.85393449	-1.358206005	0.001063677	0.00297673
C11orf97	4.361469363	1.715182907	-1.346451822	0.000552288	0.001719133
IGHV1-18	105.7494432	41.78191551	-1.339699527	0.004591705	0.010211687
PCP2	5.51797001	2.182182313	-1.338365977	2.38E-09	8.45E-08
SIRPG	1.974052991	0.791804454	-1.31794463	1.17E-05	7.08E-05
DYNLRB2	3.94589969	1.58588956	-1.315061975	0.004992772	0.010985254
CATIP	2.239882234	0.900752307	-1.314220535	0.000456637	0.001464915
CCL5	43.60929801	17.56550897	-1.311890387	4.90E-05	0.000227877
LRRC71	5.333745416	2.152052174	-1.309435911	0.000587292	0.0018099
SYCE1L	8.317148938	3.368144176	-1.304135172	0.000861774	0.002491879
KIF19	2.541349666	1.029902118	-1.303087661	0.000493306	0.00156674
IGLV5-37	1.975415228	0.801490221	-1.301399113	0.005813717	0.012477925
SPEF1	9.888300168	4.020055054	-1.298507279	0.000631991	0.001920508
LDLRAD1	9.263894992	3.769592774	-1.297210221	0.00010332	0.000425282
PRR29	5.243519131	2.138337415	-1.294045868	0.014447167	0.027023959
TRBV28	8.234194355	3.367514063	-1.289943531	8.24E-07	8.34E-06
C10orf95	5.584807563	2.286248019	-1.28852565	0.023757618	0.041164404
PSTPIP1	2.196868527	0.899788698	-1.287790383	1.54E-09	6.03E-08
AL355601.1	1.844357408	0.755925142	-1.286802977	0.00051772	0.001629448
BPIFB2	3.894994768	1.596625182	-1.28659572	0.011358889	0.022078985
ELN-AS1	6.38572077	2.618486776	-1.28611615	2.47E-05	0.000131171
RIPPLY3	7.11681134	2.923199984	-1.283682461	0.019248391	0.034557251
BAIAP3	9.478339474	3.930616945	-1.269878559	0.001270237	0.003460192
RRAD	19.87832175	8.248869804	-1.26892759	0.001878345	0.004857198
CXCL17	91.1787495	37.86798669	-1.267718903	8.19E-06	5.22E-05
SERPINA1	140.5677269	58.46042236	-1.265733245	5.36E-08	9.90E-07
C11orf16	2.762656665	1.148993749	-1.26568533	3.69E-05	0.000181405
CFAP77	7.741790111	3.221545524	-1.264914213	0.018099257	0.032766971
CCL17	1.452753146	0.604580202	-1.264783937	0.000142361	0.000553754
ZNF295-AS1	6.681752884	2.790844022	-1.259525132	0.013936627	0.026208228
ZNF683	2.289565244	0.956462676	-1.259293101	1.72E-05	9.65E-05
STOML3	3.93108696	1.644968054	-1.256868712	0.028061444	0.047514142
AL357093.2	13.67467886	5.724190659	-1.256363322	0.000864357	0.002498263
CFAP157	6.460543783	2.704855104	-1.256104289	0.000655507	0.001978863
GDF5	5.054186498	2.120441011	-1.253114551	5.58E-05	0.000255013
NCF1C	2.232237989	0.939309554	-1.248818259	8.63E-08	1.41E-06
LAG3	6.561507837	2.765378252	-1.246550557	0.021723618	0.038227478
TNFRSF17	1.521482399	0.642230393	-1.244314798	0.00041206	0.001343285
DRC1	6.969134062	2.950729375	-1.239907797	0.018596443	0.033552973
ACBD3-AS1	5.194651165	2.204707051	-1.2364399	4.68E-05	0.00021908
HCST	12.19540097	5.212909189	-1.22617656	2.84E-08	5.97E-07
SMIM22	58.78155764	25.17256325	-1.22351146	9.83E-14	5.03E-11
GSTA3	2.254228018	0.9672281	-1.22070539	0.003108887	0.007381711
PLAC8	1.816605106	0.780377392	-1.219000953	6.59E-05	0.000290691
IGLV3-10	72.02675564	30.96511192	-1.217889261	0.007507897	0.015557083
ALG1L	6.976493315	3.001676201	-1.2167337	2.25E-07	2.98E-06
LILRB4	3.381591851	1.458284645	-1.213430192	1.67E-05	9.40E-05
SLAMF7	4.6083553	1.992259505	-1.209846371	0.002718742	0.006585057
AC108134.4	5.404075351	2.336389255	-1.209767136	1.17E-05	7.06E-05
C5orf49	13.79378041	5.974547864	-1.207116461	0.015904572	0.029325501
DRC7	3.344215272	1.449677811	-1.205935419	0.020145798	0.035921793
IGHV3-33	32.21933045	14.01125454	-1.201340376	0.010003435	0.019841364
IGHV4-61	11.72450212	5.098881732	-1.20127388	0.00098915	0.002796391
AL031710.1	2.070171711	0.900735371	-1.200575216	6.12E-08	1.09E-06
CSF3	4.178125179	1.822121946	-1.197236202	0.002283461	0.005705925
UBD	7.150414935	3.118901758	-1.196988853	9.52E-05	0.000398786
WFDC6	1.410369933	0.615395937	-1.196486801	7.57E-05	0.000327822
CCDC96	8.216080959	3.606888468	-1.187695585	3.71E-07	4.41E-06
AKAP14	4.008406669	1.763680464	-1.18443968	0.003223128	0.007615442
BATF	8.844864434	3.894070149	-1.183561157	3.24E-10	1.94E-08
IGLV2-8	16.91074492	7.453010651	-1.182044985	0.000862774	0.00249423
CHI3L2	1.441401576	0.636874426	-1.178391482	0.00026289	0.000918427
LST1	5.708503386	2.525702846	-1.176427647	1.07E-09	4.65E-08
SPAG8	4.629480449	2.049476819	-1.175594621	0.001807269	0.004691636
CTSW	5.862072609	2.597443675	-1.174318373	0.000177586	0.000662499
NKG7	26.30668527	11.67644196	-1.171828751	0.002273801	0.005688564
SMIM6	19.55617528	8.681248385	-1.171649815	0.000716035	0.002137855
TUBA3D	3.623502578	1.611859955	-1.168658518	0.018175402	0.032870621
C1QA	124.7096685	55.55375181	-1.166617067	0.000353522	0.001176963
DLEC1	2.239580878	0.99860208	-1.165246951	0.016185897	0.029774086
CD300LF	1.528252002	0.681823209	-1.164412843	2.03E-06	1.70E-05
CCDC114	8.281089878	3.694958812	-1.164262371	0.000178596	0.000664961
ECEL1P1	2.167099821	0.968492862	-1.161952287	1.13E-06	1.06E-05
APOBEC4	2.154720349	0.96487729	-1.15908326	0.00613577	0.013046399
FBLN1	268.8125194	120.4734599	-1.157884973	2.59E-05	0.000135859
CCL3	4.034244168	1.811445103	-1.15515732	6.55E-05	0.000289144
CD38	1.860691584	0.836100946	-1.154089903	0.019029499	0.034233547
AL390755.2	1.598055854	0.718342648	-1.153573757	0.000100924	0.000418544
CLEC10A	1.828060566	0.823126085	-1.151128528	1.09E-05	6.68E-05
IGKV2-29	2.26771414	1.021507338	-1.150539223	0.02489479	0.042811446
TRBC2	21.0773506	9.494982241	-1.150456326	1.81E-06	1.56E-05
TEKT2	16.82608328	7.584920127	-1.149493496	1.54E-05	8.85E-05
MZB1	10.89313929	4.922119234	-1.146068273	6.97E-07	7.31E-06
FUT6	2.157303231	0.976933144	-1.142897236	0.002439663	0.006022557
IGKV1-9	32.10972313	14.54623531	-1.142364405	0.004152804	0.009417409
IGLV3-25	132.6288822	60.08315436	-1.14236252	0.002037394	0.005197289
HLA-J	4.850044487	2.197501351	-1.142133928	1.51E-06	1.34E-05
VMO1	5.565578749	2.528930361	-1.138004407	2.16E-06	1.79E-05
ELF5	1.958547318	0.891683141	-1.135180938	0.000106059	0.000433988
PYCARD	25.1563332	11.49043152	-1.130488671	7.94E-17	8.52E-13
FOXJ1	104.9579044	47.97805537	-1.129364231	1.69E-05	9.51E-05
PTPN7	2.309590155	1.056352686	-1.128545273	8.10E-08	1.35E-06
AC013724.1	4.216894401	1.933903456	-1.124665119	0.003028661	0.007212311
PDCD1	3.017365624	1.384405473	-1.124022972	0.0001141	0.000458849
HLA-DQA1	16.08218456	7.419533222	-1.116063059	1.22E-05	7.26E-05
C1QB	108.7545357	50.17750429	-1.11596295	0.000480373	0.001531095
AMBP	8.207622545	3.787586905	-1.115685394	0.00117587	0.003241622
GPX2	29.86810639	13.79690558	-1.114261045	0.017355329	0.031606343
APOBR	3.845585474	1.7765048	-1.114161673	1.77E-16	8.52E-13
AL161729.3	1.547284294	0.714954093	-1.113815783	0.026920551	0.045857262
LRRC23	17.45308131	8.066468143	-1.113472723	3.64E-06	2.72E-05
CFAP65	1.59092815	0.73552128	-1.113029694	0.000789809	0.002318109
PSMB9	31.03921601	14.35498803	-1.112539991	5.07E-07	5.66E-06
CD7	8.025120173	3.714400868	-1.111393473	6.27E-06	4.22E-05
NHLRC4	4.638055694	2.15560419	-1.105427848	0.000754043	0.002230284
IGKV1-17	22.70084232	10.57593688	-1.101960358	0.00084022	0.002440693
AL353747.3	1.986440427	0.926272104	-1.100677557	0.001416099	0.00379874
SPDEF	101.3611794	47.30403574	-1.099470039	5.86E-10	3.00E-08
MLPH	26.3277864	12.29079476	-1.099008019	4.59E-10	2.48E-08
KCNRG	2.316050731	1.081532263	-1.098590153	0.001368169	0.003686962
RSPH1	22.40955606	10.48014258	-1.096455724	7.22E-06	4.73E-05
S1PR4	2.593102474	1.215439672	-1.093200933	9.52E-09	2.56E-07
IGSF6	3.788815943	1.778129415	-1.091386728	6.57E-07	6.99E-06
CD27	5.165321953	2.426685607	-1.089871065	8.93E-07	8.85E-06
AL121899.1	6.347118503	2.992523243	-1.084739326	6.87E-05	0.000301144
LINC00930	4.265358256	2.011905517	-1.084104367	0.002428811	0.005999811
BEST4	2.933279011	1.386968786	-1.080578986	0.000893126	0.002568026
AGBL2	1.402375318	0.663224018	-1.080304352	0.000310979	0.001055932
TSNAXIP1	4.196724915	1.984884452	-1.080208877	0.000110826	0.000448526
OR7E47P	2.734345958	1.294102305	-1.079244115	0.001050342	0.002946935
STMND1	2.161996701	1.02570112	-1.075753918	0.020016673	0.035738879
LINC01765	3.510788252	1.667130129	-1.074428266	0.003825355	0.008788675
TTC25	7.465153201	3.54618601	-1.073903655	0.000954173	0.002709598
ARMH1	2.642488231	1.258102673	-1.070647382	7.91E-08	1.33E-06
CCL3L1	1.594786097	0.759770386	-1.069727547	3.95E-05	0.000191391
TNNC2	3.798727463	1.810291494	-1.069294191	7.12E-05	0.000310608
SAA2	10.0443323	4.789291105	-1.068497629	0.000128133	0.000505657
TRAC	18.51861442	8.836494177	-1.067430151	4.66E-06	3.32E-05
C2orf50	1.789992911	0.854285795	-1.067163175	0.002158064	0.005447147
SMPD3	3.162651135	1.509645219	-1.066924882	0.000202226	0.000736861
CCDC153	4.064469011	1.940227534	-1.066841038	1.21E-07	1.83E-06
SRARP	2.816556496	1.34613496	-1.065109352	9.64E-06	6.01E-05
DLG3-AS1	1.445447536	0.69086266	-1.065045402	7.12E-05	0.000310608
FBP1	21.65483552	10.3720874	-1.061982946	1.21E-13	5.70E-11
RIBC1	6.252069354	2.999744548	-1.059494133	2.18E-05	0.000117804
CD2	10.83364348	5.198936198	-1.059230163	3.26E-05	0.000163814
MB	4.098534023	1.971205313	-1.056029924	2.32E-05	0.000124298
CCL4	4.974269174	2.399289346	-1.051877426	0.011000692	0.021505247
AC010255.2	1.393793917	0.672635333	-1.051120793	0.003240952	0.007646301
AL035420.3	1.46422571	0.706776255	-1.050812484	0.00058584	0.001806251
MESP1	8.441914863	4.083747368	-1.04767666	2.43E-08	5.34E-07
CAPSL	20.00072735	9.691595705	-1.045246339	0.015321929	0.028413951
AC089999.1	6.770124289	3.28260588	-1.044340774	0.002358125	0.005857675
FCGR1A	1.768309205	0.857398103	-1.044333435	1.33E-05	7.82E-05
AP003306.1	1.778782518	0.86368385	-1.042314912	1.76E-05	9.84E-05
FAM81B	4.455817852	2.166536781	-1.040299529	0.023052238	0.040199869
TYROBP	68.66470544	33.39819764	-1.039798477	1.71E-08	4.13E-07
LSP1	10.53327835	5.129305802	-1.038119036	9.37E-12	1.27E-09
SIT1	2.837953252	1.382882962	-1.037171763	0.00014628	0.0005652
FAM216B	6.570218299	3.202288849	-1.03683786	0.003714743	0.008577492
PLAAT4	88.81223481	43.37136377	-1.034015628	1.66E-07	2.33E-06
PIFO	13.63502191	6.661999695	-1.033289826	0.010220415	0.020190478
OR2I1P	7.097205071	3.468270306	-1.033034651	0.00015757	0.000599806
OMG	5.124938024	2.508496107	-1.030711859	0.013345977	0.025280637
C9orf116	19.30277077	9.469013074	-1.02752198	1.38E-07	2.04E-06
EFCAB12	1.831409563	0.898434059	-1.027469936	0.003472581	0.008105531
CFAP45	15.75661685	7.734287486	-1.026617507	2.70E-05	0.000140473
ANPEP	34.4475852	16.95483041	-1.022706498	0.000175582	0.00065742
SYCE3	3.433608551	1.689999972	-1.022702352	3.02E-07	3.71E-06
AIF1	15.88370428	7.842231632	-1.018211247	4.78E-05	0.00022301
GMFG	10.65524944	5.26399904	-1.017333236	1.29E-07	1.93E-06
CORO1A	13.77366444	6.80804065	-1.016600878	5.22E-08	9.69E-07
IGHV1-69D	19.01629217	9.400825646	-1.0163766	0.000897824	0.002579305
PCAT19	4.583335145	2.268840489	-1.014442599	0.00823572	0.016837106
CD6	2.091170818	1.036847967	-1.012106546	9.53E-07	9.27E-06
DOK2	4.160824452	2.067590621	-1.008918859	1.35E-06	1.23E-05
NWD1	1.984133251	0.98866161	-1.0049602	6.39E-05	0.000283695
GZMA	13.61439351	6.791733861	-1.003280883	0.000638629	0.001937581
SLC43A1	17.31164439	8.649475501	-1.001058213	1.20E-05	7.20E-05
ACY3	11.96191178	5.977116864	-1.000926327	1.79E-08	4.27E-07
CCNO	29.01621297	14.50322183	-1.000485815	4.04E-06	2.96E-05
TNFAIP8L2	4.746312899	2.373040927	-1.000070231	9.69E-09	2.58E-07
IGLV1-44	40.12247296	20.06058138	-1.000047112	0.00419897	0.009501835
SLC6A12	1.281744547	2.564731025	1.000698772	0.010095271	0.019984792
DDR2	1.029489975	2.060207078	1.000859574	0.000120226	0.000478852
TPH1	1.826125698	3.658459747	1.002450311	0.003769013	0.008677216
IGFBP1	0.925421241	1.858528014	1.005978316	0.012500439	0.023982603
PDLIM3	0.718752998	1.444447258	1.006949554	0.000631991	0.001920508
CALCRL	1.758120436	3.537179724	1.008565622	4.10E-05	0.000197299
PDK4	3.06644369	6.173274814	1.009469558	3.26E-05	0.000163814
FHL1	2.532441831	5.098374091	1.009508103	0.000175582	0.00065742
TOX2	1.439514608	2.899693084	1.010317778	0.011833456	0.022894417
TUB	0.733693508	1.478957125	1.011330804	9.26E-08	1.49E-06
KLF12	0.913625953	1.842879922	1.012286532	9.56E-12	1.29E-09
TSPYL5	1.53309034	3.095668756	1.013808395	0.017221845	0.031406206
FBN2	3.753899495	7.582601518	1.014302884	4.41E-05	0.000210099
IGF2BP2	5.393790639	10.89817559	1.014715211	3.90E-06	2.88E-05
ZNF770	2.617226978	5.288386177	1.014788485	6.59E-10	3.21E-08
PODN	1.792879146	3.636984456	1.020464517	2.32E-05	0.000124298
DPYSL4	1.233393566	2.507231233	1.023461831	0.00050929	0.001610154
ELOVL7	1.281529023	2.607489092	1.024795066	1.91E-06	1.62E-05
FILIP1L	3.007016357	6.121594425	1.025574749	6.24E-05	0.000278533
DLX6-AS1	2.268967769	4.619223483	1.025614231	3.95E-05	0.000191391
MSRB3	1.498565952	3.0531291	1.026706016	2.28E-07	2.99E-06
HOXA6	0.783930173	1.6003275	1.029570117	1.15E-06	1.08E-05
MB21D2	1.29855812	2.652395121	1.030385119	2.83E-10	1.73E-08
KIAA1324L	0.751513358	1.536045489	1.031350289	2.27E-07	2.99E-06
CRMP1	2.333978001	4.77572995	1.032930297	6.57E-06	4.38E-05
GPRIN2	0.789042116	1.618035954	1.036069453	2.81E-05	0.000144968
BEX1	9.346897772	19.19278222	1.038004342	4.18E-05	0.000200391
SNORA5A	0.799747038	1.644105988	1.039687658	0.005549286	0.012003307
ADGRL2	5.761240829	11.84455979	1.03977311	1.69E-08	4.11E-07
BHMT2	0.749821989	1.542388318	1.04054599	2.19E-06	1.82E-05
GPC6	1.100139796	2.264516959	1.041516484	9.19E-07	9.02E-06
CACNA2D2	1.194802515	2.461043384	1.042497911	6.06E-07	6.53E-06
SLC7A8	6.494624769	13.44263045	1.049497392	0.004088276	0.009298015
LGALS7B	2.912835062	6.043298226	1.052912126	0.015285975	0.028357796
SLC16A4	1.211963487	2.520277129	1.056236145	2.72E-07	3.42E-06
AC012593.2	0.877388849	1.825126037	1.05670782	0.023446258	0.040762915
SCG5	1.479053644	3.07723154	1.056958622	0.008954126	0.018064366
KCTD12	6.502412871	13.55380302	1.059650641	6.57E-07	6.99E-06
ANKLE1	0.791887751	1.650759774	1.059762339	0.000672799	0.002026469
CHRDL2	0.784054145	1.637338448	1.062327375	0.012517989	0.023994633
CAVIN2	1.458575135	3.054605584	1.066426404	8.16E-05	0.000349635
MBOAT2	1.900418259	3.980455642	1.066616612	8.32E-13	2.17E-10
RNF212	0.720672518	1.509970073	1.067104221	0.001989638	0.005092916
MIR100HG	1.873247858	3.936028489	1.071198862	1.16E-07	1.77E-06
TBX18	1.453367238	3.061829968	1.074994877	0.002679696	0.00651003
DCHS1	1.770002513	3.72967854	1.075299882	3.80E-08	7.49E-07
ATP1B2	1.008128946	2.12564123	1.076217936	0.000738625	0.002191989
CLMP	1.031027534	2.174690068	1.076726945	1.77E-05	9.89E-05
KANK4	1.869004866	3.947125403	1.07853203	0.001232909	0.003370237
PAPLN	1.61993851	3.425545329	1.080394624	1.51E-08	3.69E-07
MMP1	3.721410399	7.874053524	1.081257019	0.014053001	0.026394253
SCUBE3	1.22092042	2.585208138	1.08231127	0.001071737	0.002995505
CLSTN2	0.698643396	1.479624573	1.082603002	0.000152266	0.000583922
GPC2	0.959577442	2.033506619	1.083498539	0.000172617	0.000647592
SEMA6C	2.18010397	4.627259473	1.085761061	3.69E-05	0.000181405
RSPO4	1.007806873	2.139421779	1.086001733	0.000377839	0.001244838
SLC38A1	9.348945322	19.97890402	1.095601919	3.24E-14	2.59E-11
AC053503.3	0.755096001	1.620052946	1.101308982	0.013177878	0.025051147
FLNC	1.398708075	3.008585327	1.104990386	4.78E-07	5.42E-06
STUM	0.829251609	1.78378276	1.105058114	0.003074653	0.007308754
SRSF12	0.689506713	1.483219435	1.105095549	2.32E-09	8.34E-08
HMCN1	0.768041715	1.660865822	1.112678949	0.0003497	0.001165695
RCOR2	6.976178508	15.09946391	1.113988467	0.010432059	0.020529342
CLCN4	0.723240874	1.570660015	1.11882281	4.68E-08	8.86E-07
SLC30A2	1.373127007	2.984711906	1.120126612	0.005467828	0.011850227
SLC26A7	1.087897456	2.366926004	1.121472029	0.00033843	0.00113392
IRS2	1.602319388	3.490384718	1.123224315	8.14E-06	5.19E-05
CPE	6.653908809	14.53302821	1.127061345	5.64E-12	8.94E-10
TSPAN2	0.731769335	1.606837739	1.134763384	1.79E-06	1.54E-05
MAP2	1.132642894	2.499008064	1.141662485	1.00E-06	9.62E-06
BICC1	1.247724058	2.760837511	1.145807072	3.76E-05	0.000184323
GLDC	3.182549301	7.052587034	1.147969702	6.44E-06	4.30E-05
ERBB4	1.450132709	3.220084494	1.15091361	5.33E-05	0.000245545
GSDME	0.667901911	1.48402907	1.151811205	6.81E-14	4.12E-11
TSPAN18	1.098645488	2.444414063	1.153762755	9.13E-09	2.48E-07
FZD7	3.659410612	8.145400987	1.154374417	8.36E-07	8.43E-06
EFEMP1	3.483623981	7.755352417	1.154603432	3.60E-05	0.000178023
ADGRG2	1.408722551	3.158127496	1.164681915	0.008696555	0.017622212
SEMA6A	1.828986303	4.136161664	1.177248304	6.35E-10	3.13E-08
INA	1.505963911	3.415776597	1.181526423	2.45E-07	3.14E-06
CYP1B1	1.747727642	3.967186164	1.182635719	0.00179856	0.004670851
PLAGL1	1.147229672	2.604963118	1.183108703	1.87E-08	4.40E-07
SNORA5C	0.916635191	2.081805564	1.183415752	0.000361946	0.0012014
TRIL	2.060914128	4.698802669	1.189008788	0.00125768	0.003430199
SNORA71C	0.713993651	1.633103905	1.193633432	0.004449685	0.009961635
RPRM	1.026024217	2.347509481	1.194066201	0.008799119	0.017800224
TMSB15A	3.981553571	9.126806747	1.196778715	6.93E-06	4.57E-05
CDH2	4.249840362	9.762643707	1.19986323	1.12E-05	6.83E-05
GRB7	12.49556692	28.7224897	1.200764452	0.000465252	0.001488605
MLLT11	1.942915135	4.473515154	1.203186017	1.08E-10	8.33E-09
GPR173	1.480412428	3.41096236	1.204179683	2.02E-09	7.52E-08
HAND2	0.924965449	2.13190301	1.204670424	0.023889878	0.041366638
OCA2	0.669600392	1.545060179	1.206290754	0.001537016	0.004072695
SPON1	22.49010639	51.96346766	1.208207223	7.03E-05	0.000307624
KIRREL1	3.383311803	7.820805667	1.208881095	8.74E-16	1.94E-12
FLRT3	0.959215949	2.223109164	1.212651241	6.64E-07	7.05E-06
BTNL9	1.07939661	2.521945417	1.22431199	0.000121628	0.000482993
SEMA5B	1.148764368	2.70035797	1.233067763	0.004392457	0.009855071
LIX1	1.021244351	2.401275188	1.233472649	0.000277735	0.000961534
PCSK1N	13.21722407	31.08385638	1.233746292	0.004088276	0.009298015
AC004540.2	1.822589471	4.291435467	1.235470666	3.71E-06	2.76E-05
RHOBTB3	1.53087466	3.625078947	1.243656247	1.80E-10	1.21E-08
H2BC17	1.152467004	2.735649574	1.247157992	0.005105918	0.011197971
HOXA7	0.698501966	1.662238548	1.250791358	6.12E-07	6.59E-06
POU3F3	1.393713023	3.325165537	1.254492635	0.000683289	0.002051827
ERBB2	23.78430749	57.05537396	1.262352758	0.008842916	0.017872522
KCNMB4	1.084862697	2.605247336	1.263907882	4.79E-08	9.04E-07
RXFP1	2.188758367	5.259390649	1.264782965	0.009568608	0.019109931
ATF3	7.032907157	16.97761711	1.271440907	6.87E-05	0.000301144
SNORD12B	0.663120982	1.601678049	1.272240173	0.001487434	0.003961343
IL13RA2	0.864992325	2.090715849	1.273237761	0.027194512	0.046275879
LMO1	0.602428859	1.468698153	1.285675135	4.12E-05	0.000197909
ANGPTL1	0.827630087	2.023752039	1.289974536	1.08E-06	1.02E-05
RERG	0.735205902	1.803196375	1.294336268	1.83E-07	2.52E-06
CLDN16	1.412451749	3.468835447	1.29624982	0.000159951	0.000607441
AC017074.1	0.714595847	1.7556279	1.296787667	4.64E-06	3.31E-05
TCEAL2	1.784224938	4.479834299	1.328147863	0.000533566	0.001670098
RSPO3	1.475976206	3.706299466	1.328309991	0.000115431	0.00046282
PLN	0.836677273	2.122239578	1.342844378	0.011881103	0.022980335
MACROD2	0.838969004	2.132212224	1.345661624	0.000280913	0.000970433
CRYAB	9.29855075	23.74436767	1.352507553	4.20E-05	0.00020148
AKAP12	2.482135802	6.359611152	1.357356507	7.54E-12	1.08E-09
CDH6	2.190574166	5.617434496	1.358602336	8.19E-06	5.22E-05
HTR2B	0.837719542	2.150521767	1.360147501	0.000319608	0.001080818
LRRN1	1.393818955	3.602538153	1.36997053	1.85E-08	4.36E-07
GAL	1.403844968	3.640922493	1.374920407	0.000570137	0.001767662
TMTC1	1.052811025	2.738376951	1.379074552	5.50E-10	2.87E-08
TUNAR	1.350419795	3.513385742	1.379454025	0.023295769	0.040543656
STAC2	1.162570761	3.039612533	1.386568901	0.000909147	0.002604526
PTPN13	1.383621615	3.62383244	1.389066792	5.72E-13	1.65E-10
KCNJ12	0.689318023	1.810834495	1.393413052	0.000245948	0.000868848
CHRD	1.360377665	3.581235866	1.396450316	0.00076976	0.002269205
TRO	1.364467439	3.613297965	1.404978262	1.88E-06	1.60E-05
ADAM33	1.157455538	3.081741388	1.412789024	1.41E-07	2.07E-06
MAGEA4	0.984222339	2.620911132	1.41301227	0.013654187	0.025772519
SST	33.51931249	91.2805106	1.445314303	0.007173374	0.01495708
LINC01139	1.181856192	3.227530831	1.449376378	4.75E-06	3.37E-05
TUBB4A	1.522853888	4.227532283	1.473038244	1.45E-07	2.12E-06
PLPP4	1.286149931	3.582106867	1.477749546	0.00024121	0.000857542
VCAN	4.961732458	13.83202515	1.479096547	3.97E-09	1.25E-07
COL9A3	1.583965846	4.438564661	1.486551987	0.002956117	0.007067381
ITM2C	81.55523926	228.6978857	1.487593562	5.13E-09	1.54E-07
HMGA2	1.02133705	2.86665868	1.488911093	4.01E-06	2.94E-05
EEF1A2	9.438118058	26.56700471	1.493064458	0.015811775	0.029170565
FAM110B	0.993034915	2.849890364	1.520990071	4.85E-11	4.85E-09
PCK1	0.741089058	2.127950087	1.521745482	0.008334214	0.017020164
PLA2G4F	0.605174821	1.743250951	1.526356399	7.69E-06	4.96E-05
HIF3A	0.715190424	2.062213412	1.527794316	1.45E-07	2.12E-06
WNT7A	7.114489074	20.54358103	1.529855627	1.91E-05	0.000105243
CPNE8	0.841138929	2.436845699	1.534598891	2.31E-11	2.61E-09
MIR186	0.559294774	1.650534087	1.56125218	2.70E-05	0.000140473
LRRN4	0.627920062	1.85615912	1.563667579	0.00246943	0.006084189
SOSTDC1	1.313921988	3.885530423	1.564231937	3.63E-06	2.72E-05
FBN3	0.758525941	2.247915361	1.56731729	1.60E-05	9.07E-05
MFAP4	8.359892545	24.79202236	1.568319658	1.13E-05	6.87E-05
NCAM1	0.590834318	1.763255067	1.577415655	6.28E-05	0.000279557
LHFPL3-AS2	0.611984949	1.829343884	1.579758224	0.005759179	0.01238084
UST	0.536106967	1.606150239	1.583014059	7.40E-15	1.09E-11
CHRDL1	0.703997554	2.115739642	1.587519782	1.45E-07	2.12E-06
RNF182	0.565351521	1.705609607	1.593067386	2.37E-08	5.24E-07
EGFL6	3.302166655	10.06362597	1.607665371	2.01E-08	4.64E-07
ARHGAP29	1.370605078	4.257289343	1.635122208	5.60E-13	1.65E-10
SRPX	0.937893956	2.989658167	1.67248382	1.12E-13	5.51E-11
FBXO17	1.221782909	3.910109265	1.678220958	7.17E-06	4.70E-05
H2AC13	0.761508163	2.461013657	1.692321256	0.015323695	0.028413951
SLC3A1	0.751580753	2.431218643	1.693679616	0.013506329	0.025529737
PLXNA4	0.547024432	1.832122343	1.743838671	0.007996738	0.016409034
DOK5	0.559640247	1.886896726	1.75344384	2.85E-07	3.54E-06
TUBB2B	3.761157165	12.81708262	1.768819421	0.000231338	0.000827532
IGF2BP3	0.536235022	1.858141954	1.792923372	2.31E-07	3.01E-06
PAX2	2.839246118	9.879387917	1.798913748	5.12E-07	5.69E-06
DLK1	0.749247914	2.708146101	1.853790506	5.45E-05	0.000249973
TENM3	0.441572363	1.602517168	1.859618028	4.27E-05	0.000204228
SNORA71A	0.957050021	3.667983288	1.93832083	0.003329184	0.007818823
COL9A1	1.221582763	4.777450084	1.967489189	0.009483618	0.018980073
ADRA1B	0.433915397	1.76962938	2.027961559	8.38E-09	2.32E-07
RNU6-1016P	0.580627999	2.390010043	2.041330633	0.029253871	0.049164519
CLDN6	8.570084276	36.46395229	2.089089646	1.84E-06	1.57E-05
L1CAM	2.314011313	10.02250492	2.114775302	1.11E-07	1.72E-06
CNTFR	0.968644085	4.225453669	2.125067676	2.61E-08	5.63E-07
TCEAL5	0.483343596	2.142704117	2.148311611	7.42E-07	7.68E-06
MMP10	5.784680957	26.49739397	2.195541179	8.07E-05	0.000346181
BMP3	0.474051629	2.28062797	2.266315028	0.003136561	0.00743599
GAL3ST3	0.423616902	2.054577502	2.278009694	2.05E-08	4.70E-07
CYS1	1.846089047	9.052532832	2.29384936	0.000150533	0.000578775
IL6	0.639286636	3.304192741	2.369763004	0.00025999	0.00091046
VGF	0.82738463	4.304259086	2.379134857	9.57E-05	0.000400633
LMO3	0.527558269	2.767982605	2.391432523	5.46E-05	0.000250359
TMEM59L	0.62774444	3.358049399	2.419374202	0.000150964	0.000580266
GFRA1	0.334557568	1.793877102	2.422754669	0.001462212	0.003903241
MAP1LC3C	0.383691705	2.157875163	2.491591924	1.02E-05	6.31E-05
LHX1	0.311184312	1.918821307	2.624379128	0.010194806	0.020148861
COMP	3.979482262	24.75109738	2.63683984	4.12E-06	3.01E-05
PNOC	0.986893838	6.258343818	2.664814114	0.009471415	0.018958501
H19	16.22012232	105.5259827	2.701741661	6.91E-05	0.000302752
ARX	0.379285	2.833148776	2.901052142	0.001466342	0.003912696
IGF2	33.49668465	311.1928292	3.215718601	0.000495951	0.001574337
IGSF1	0.168772523	2.980630133	4.142465416	1.04E-09	4.57E-08
NKX2-1	0.059659327	3.338103597	5.80613721	4.05E-05	0.000195351
