# Supplementary material for: Roles of Pyroptosis-Related Gene Signature in Prediction of Endometrial Cancer Outcomes
Source: Front Med (Lausanne). 2022 Mar 1;9:822806. doi: 10.3389/fmed.2022.822806 (PMC8920994; doi:10.3389/fmed.2022.822806)
Supplement: Supplementary file 2 [file Table_2.XLS]

gene	lowMean	highMean	logFC	pValue	fdr
FLNC	1.377465238	2.864357916	1.056195865	7.35E-06	3.32E-05
IQCA1	0.700982095	1.49339698	1.091148219	0.001577938	0.003589734
SCARNA21	6.65426294	3.124227785	-1.090779232	0.003390581	0.00700576
SYCE1L	6.981496532	3.291109032	-1.084962499	6.56E-06	3.00E-05
CITED4	148.5412221	71.75246543	-1.049763044	1.56E-12	1.01E-10
IGHV1-3	2.40687914	0.982861243	-1.292104038	0.001358289	0.003150951
CD8B	3.594836819	1.69029876	-1.088648019	0.001531675	0.003499467
SRPX	1.551272228	3.169715392	1.030901424	1.97E-07	1.44E-06
CD164L2	4.062181388	1.74543545	-1.218667658	2.98E-05	0.000111409
IGHV4-61	11.1554513	4.76928481	-1.225904035	0.000538601	0.001400574
SAA2	8.808258504	3.372515887	-1.38503157	0.00815526	0.015108083
TMEM190	13.46280356	4.849327916	-1.473122157	0.009490041	0.017291056
NUAK1	1.582099269	3.206848916	1.019316261	4.00E-09	5.33E-08
RSPO4	0.514634045	2.915426012	2.502087906	2.12E-08	2.16E-07
SST	12.52695794	132.9558553	3.407839297	4.00E-05	0.00014422
L1CAM	3.308725294	9.070509049	1.454908002	7.66E-06	3.43E-05
SLC43A1	21.11564973	7.219183272	-1.548405105	1.02E-08	1.19E-07
IGLV7-46	14.71318142	5.18979608	-1.503359476	0.000727086	0.001819837
H19	22.43790128	80.30674762	1.839583472	1.98E-05	7.89E-05
RERG	0.691356142	1.50835444	1.125474489	5.13E-06	2.43E-05
FLRT3	1.089643367	2.300473175	1.078074606	2.68E-07	1.86E-06
MIR3616	1.972342147	0.966602694	-1.02891492	0.000236518	0.000683674
MACROD2	0.811929278	1.825940292	1.169213615	2.98E-05	0.000111409
FBLN2	8.731047666	18.53142945	1.085747487	9.92E-05	0.00031998
AC084866.1	33.61932172	16.17536772	-1.055492108	2.19E-07	1.57E-06
CCDC188	2.191593083	0.814252614	-1.428431603	0.013618496	0.023729684
CALCB	0.157836263	2.350715983	3.896599631	1.47E-08	1.61E-07
C20orf85	76.62445864	31.54841773	-1.280237326	0.005318964	0.010407656
TNFSF4	0.529981545	1.492400526	1.493620746	0.013036906	0.022851129
TRBV20-1	2.316306173	1.142903284	-1.01912264	0.000202218	0.000596597
BMP6	0.925935547	2.504509367	1.435544329	0.00575181	0.011154416
ANKLE1	0.603057215	1.792014662	1.571215651	1.74E-06	9.43E-06
IGLV1-36	7.406169835	3.456152	-1.099560965	0.004253135	0.008538732
IGHV3-64	2.914802214	1.00510321	-1.536054339	0.014941412	0.025707819
PRR20G	0.132003323	1.907173296	3.852789786	0.008014089	0.014898044
TTLL10	1.920674627	0.912320168	-1.074001024	0.005937506	0.011467672
TANC2	0.632849209	1.340364869	1.082692089	3.51E-13	3.61E-11
C16orf89	10.4315419	4.623380524	-1.173932407	0.000257749	0.000737187
RNF212	0.609495979	1.925049746	1.65920712	5.67E-08	4.98E-07
C9orf24	24.45171852	9.03074897	-1.437018316	0.000411918	0.001110945
STAC2	2.222950094	6.466207063	1.540444147	0.006788436	0.012899291
AC069200.3	2.386672041	1.05623339	-1.176071681	7.10E-05	0.000237805
IGKV1-27	16.96451543	7.700872253	-1.139426452	0.003629532	0.007440485
ADRA1B	0.719994765	1.493000976	1.052156786	9.67E-08	7.80E-07
ELOVL3	0.657463935	1.611924499	1.293800507	0.000182579	0.000546358
LRRC46	14.40526768	6.241903713	-1.206538461	0.000428412	0.001150048
DRC7	2.881129936	1.133383238	-1.345998954	0.004278444	0.008580279
AC005256.1	1.770304278	0.581709223	-1.605627266	0.000456344	0.001213509
KIF3C	1.852767245	3.999532681	1.110149787	1.24E-13	1.62E-11
OLFM2	8.791827813	19.86548035	1.176028642	2.59E-08	2.56E-07
TMEM100	0.793801987	1.986115003	1.323098083	3.35E-05	0.000123777
CYS1	2.074321763	5.086876248	1.294140299	0.000460254	0.001222681
INA	1.56921325	4.281233118	1.447984972	1.27E-08	1.41E-07
ACTL8	0.386418298	3.044747547	2.978087295	0.001248073	0.002922955
KIF5C	0.570455459	1.476918689	1.372404251	1.33E-07	1.03E-06
PZP	1.981266363	0.428429072	-2.209294565	0.000508779	0.001334252
BHMT2	0.817544702	1.786587375	1.12783695	0.000239269	0.000690874
PCP4	4.780168328	11.18903591	1.226952407	2.76E-05	0.000104378
AC021683.1	0.602885353	1.35537269	1.168734023	0.000799954	0.001976899
LEFTY2	2.274019868	8.259641567	1.860834317	0.009593194	0.017446374
AC013724.1	4.303590359	1.908720085	-1.172935214	4.17E-05	0.000149516
MKX	0.618167623	1.647752174	1.414429276	3.33E-06	1.66E-05
TEKT1	5.646042616	2.642640817	-1.095259669	0.024655648	0.039900651
SFRP2	12.44536544	31.37119734	1.333831999	0.000902452	0.002194689
SPDEF	118.922057	49.34934282	-1.268913545	4.68E-12	2.38E-10
SYT11	3.256625389	7.967154022	1.29068669	6.64E-13	5.84E-11
AP001000.1	0.908684804	1.97741662	1.121765005	1.41E-05	5.88E-05
LYPD1	6.01908381	13.62770568	1.178926884	1.76E-06	9.49E-06
MUC13	10.78224725	4.901965701	-1.137225603	0.0008507	0.002086013
TEKT4	3.971103818	1.221660142	-1.700697086	3.28E-05	0.000121599
ENHO	1.421402245	2.881958943	1.019734899	0.001358504	0.003150951
LINC02041	0.824890815	1.709375315	1.051194116	0.010324011	0.018631734
AC136628.3	0.892310274	2.043716964	1.195578054	0.000672113	0.001699855
USP51	0.664115853	1.329070548	1.000910845	1.24E-09	2.11E-08
CFAP77	6.593837859	3.263801121	-1.014565262	0.00895558	0.016423095
ECEL1	18.17101969	8.416203816	-1.110397832	0.001684278	0.003795267
AL354766.2	3.809423144	1.754106569	-1.118836149	2.98E-05	0.000111409
ZNF683	1.933803291	0.919994478	-1.071743942	1.75E-08	1.85E-07
ZNF114	0.65226041	1.549167586	1.247973251	2.54E-05	9.71E-05
AL162424.1	1.696140442	3.579727479	1.077594129	0.018271879	0.030698789
HOXD10	2.103222142	4.717985705	1.165569812	0.000383222	0.001043066
IGKV1OR2-108	3.052845659	0.636299499	-2.262376764	0.007818249	0.014576806
PTGIS	0.83338554	2.177192567	1.385413042	1.41E-07	1.07E-06
LCN2	416.060985	144.4164101	-1.526560325	0.003300558	0.006837825
NRTN	15.54528501	7.125948812	-1.125323042	2.78E-07	1.92E-06
MUC5B	46.19700785	17.90798075	-1.36719674	2.58E-07	1.81E-06
FAM110B	1.012743624	2.64056255	1.382576314	8.49E-10	1.52E-08
KISS1R	2.795624275	1.029627103	-1.441048543	0.006323569	0.012130051
IGLV8-61	107.6633807	9.693665738	-3.473341487	3.71E-05	0.0001351
RSPO3	1.024020808	4.533385718	2.146343885	4.74E-06	2.27E-05
GALNT17	0.953172609	1.92794308	1.016253059	0.003085859	0.0064525
TNFRSF18	16.86879891	7.24085896	-1.2201245	7.51E-08	6.31E-07
IGHV4-31	24.72324502	9.112707795	-1.439916403	0.000183296	0.000548196
ACBD3-AS1	4.261180403	1.842247409	-1.209786307	6.29E-07	3.90E-06
TMCC3	2.385018977	4.854282751	1.025257399	1.42E-07	1.08E-06
LRRN1	1.155435771	4.944061097	2.097259507	2.51E-07	1.76E-06
LINC01116	1.744769091	4.10087396	1.232895286	5.35E-05	0.000185275
PAX2	3.833037561	10.23579987	1.417063805	0.000220339	0.000642921
PLA2G10	2.126585245	0.972970933	-1.128070076	5.35E-07	3.40E-06
IGHV4-39	100.6920959	44.08141669	-1.191707945	0.015500733	0.026549851
FBXO17	1.224438311	3.541394618	1.532197521	3.40E-07	2.29E-06
LINC01224	0.88882977	2.264298587	1.349085172	7.86E-07	4.76E-06
ZNF711	1.204229349	2.711110026	1.17077348	1.05E-12	7.72E-11
CAVIN2	1.468475456	3.212216787	1.129250108	4.65E-06	2.23E-05
CLSTN2	0.516633915	1.43379031	1.472619787	3.83E-05	0.00013869
SERPINA4	3.554258177	1.669049594	-1.090521657	1.20E-07	9.40E-07
SOD3	58.09939613	28.57418732	-1.023810701	0.011365541	0.020285468
LINC00839	0.875649594	2.25949925	1.367577506	6.62E-05	0.000224103
LDLRAD1	6.664784282	3.312907059	-1.00846045	0.000494281	0.001300884
MEOX1	0.791680364	3.912647093	2.305155017	5.39E-06	2.54E-05
IGHJ2	39.29031003	11.21964961	-1.80814593	0.000595306	0.001529968
RPL13P12	93.81460519	46.38383972	-1.016190288	1.64E-07	1.22E-06
LINC01637	1.71809849	0.845233428	-1.023391012	2.63E-10	5.88E-09
SERPINA6	10.66466457	4.840895567	-1.139492714	4.71E-06	2.25E-05
IGHV3-20	9.715010328	2.150919686	-2.175261873	0.002516179	0.005397093
CPLX2	1.086107037	2.287644712	1.074696719	0.002868958	0.006056994
MNX1-AS1	1.758670839	0.864782532	-1.0240762	9.49E-09	1.12E-07
IGLV4-69	33.42737212	13.63692015	-1.293512088	0.000121457	0.000382536
SALL2	2.921304008	5.950640643	1.026432495	3.41E-09	4.69E-08
CASQ1	0.398544928	1.967577801	2.303606412	0.000738541	0.001846318
GRB7	12.78016507	32.42251109	1.34308936	1.09E-06	6.27E-06
LRRN2	7.016812	14.27417352	1.024519601	7.60E-06	3.41E-05
IGHV1-45	1.461059247	0.721806281	-1.017331079	0.004062168	0.008195883
RNF223	3.327412062	1.533281058	-1.117778364	4.19E-08	3.87E-07
PLA2G2D	2.314986479	1.140898616	-1.020833172	0.003224924	0.006706428
BEX1	7.713923385	21.66474296	1.489812398	2.78E-07	1.92E-06
GFOD1	0.811403144	1.705423089	1.071638897	7.12E-05	0.000238012
AL353747.3	1.795020119	0.850008524	-1.0784508	0.00017144	0.00051775
FXYD3	41.92852972	19.661805	-1.09253647	6.38E-09	7.95E-08
IGKV1-17	18.49059003	7.874382448	-1.231552573	0.00108173	0.002577377
IGKV3D-15	2.748033066	0.452533368	-2.602303285	0.003402579	0.007023997
UPK3B	2.389095302	7.014776738	1.553932783	0.021105047	0.034794524
ATP1B2	1.096942854	2.241962366	1.031273691	0.010498413	0.018900272
MATN3	0.617151014	1.552914994	1.331283401	7.94E-05	0.000262325
SLC26A7	1.026957834	3.091428183	1.589896544	0.009497547	0.01729527
MIR100HG	1.73449263	4.392428656	1.340505143	2.44E-09	3.60E-08
DLK1	0.051944725	2.420898684	5.54242165	2.90E-05	0.000109142
P3H2	1.87153234	4.201415953	1.166655646	4.07E-10	8.39E-09
MS4A8	20.52986569	5.218419285	-1.976039419	0.029545675	0.046760711
AL391422.4	0.701370041	1.47863128	1.076014626	1.28E-06	7.18E-06
IFIT1	6.857582842	16.46664057	1.263774204	0.000258627	0.000738903
TUBB4A	1.194339555	4.611132563	1.948908083	0.000110366	0.000351354
TMTC1	0.877841238	2.746694578	1.645664548	1.20E-09	2.05E-08
FAM167A	1.014638693	2.222560642	1.1312567	0.004208999	0.00846514
SLC1A3	2.093682704	4.833589893	1.207052253	0.001140007	0.002698328
CNTFR	1.898665021	4.623367471	1.283958639	5.47E-05	0.000188685
CLDN1	9.65430924	26.69130952	1.467125144	4.21E-09	5.59E-08
HIF3A	0.496029563	2.378830519	2.261754478	4.27E-11	1.36E-09
IGHA1	1143.05318	413.8750271	-1.46562542	5.70E-07	3.58E-06
LMO3	0.712088654	1.507477457	1.082007658	3.80E-06	1.87E-05
MMP10	7.105103026	19.08260441	1.42533061	2.98E-06	1.51E-05
PXDN	5.128698497	13.11758263	1.354837211	2.61E-06	1.34E-05
BICC1	1.026157256	2.07175943	1.013604651	0.000177669	0.000533528
SCGB1A1	43.63718305	10.46159268	-2.060455468	6.99E-05	0.000234774
NPR1	3.870597129	7.973924901	1.042733865	8.00E-05	0.000263965
WASF1	7.364849913	15.0499429	1.031029983	3.18E-08	3.06E-07
SSC4D	1.611692885	3.566379572	1.1458834	0.002983438	0.006270788
IL13RA2	0.722117341	1.908764481	1.40233391	0.017859238	0.030077763
FAM183A	24.45403293	11.4377307	-1.096271569	0.000682867	0.001723445
VGF	0.773677632	3.670979032	2.246360405	1.86E-06	9.95E-06
CYP2B7P	1.906793788	0.736188321	-1.373002063	0.000517117	0.001351433
CCDC78	10.10529566	4.120413749	-1.294250415	6.72E-05	0.000226994
AHNAK2	1.567876568	3.680249782	1.2309917	1.33E-06	7.46E-06
RNF182	0.463440986	2.121409904	2.194565865	7.36E-11	2.10E-09
FZD7	3.724785857	8.007426993	1.104181254	2.63E-06	1.35E-05
RSPH1	18.87722203	9.283489757	-1.023907338	2.30E-05	8.92E-05
NDRG4	0.971198036	1.997771846	1.040554422	3.58E-11	1.17E-09
NELL2	1.049924676	2.706109209	1.365934233	7.07E-05	0.000236644
CFAP73	7.132738898	2.728368282	-1.386417767	0.003648096	0.007473928
IGLV3-27	9.976271903	2.361319762	-2.078907367	0.005769254	0.011186612
TFF1	11.93968387	3.876125987	-1.623077269	1.26E-06	7.14E-06
SPON1	21.72266191	63.56468812	1.54902463	1.57E-08	1.69E-07
CCNO	29.43750245	12.79577884	-1.201987312	2.46E-09	3.63E-08
FGF9	1.889492912	4.619226452	1.289652167	2.46E-06	1.27E-05
AMBN	0.511864949	6.061804238	3.565912139	0.024368304	0.039488539
TUBB2B	5.302152151	13.65310199	1.364578793	0.017123813	0.02900835
FXYD6	2.366892837	4.984849518	1.074555565	1.45E-05	6.02E-05
TRBJ2-1	2.532811441	1.24087577	-1.029380989	7.21E-05	0.000240631
GRIK5	1.136430196	3.396760384	1.579650379	2.30E-05	8.92E-05
PLIN2	6.653895984	14.39586275	1.113383034	3.97E-06	1.93E-05
DZIP1	1.031375641	2.222286583	1.107474998	1.11E-07	8.80E-07
ERBB2	25.07865707	63.79909749	1.34707592	0.001916992	0.004252308
DLX3	1.355886851	3.115838056	1.200383462	0.000340254	0.000940174
DNAI2	2.557776043	1.015847774	-1.33220572	0.004167633	0.008387022
MAGEH1	3.957307641	9.148920998	1.209082381	9.91E-08	7.97E-07
ARHGAP29	1.419997246	4.145103641	1.545520043	3.88E-17	1.06E-13
ZCCHC12	2.065129039	4.651246502	1.171385469	0.006358503	0.012185145
AC007384.1	1.054142031	2.276855822	1.110973675	0.002618556	0.005594474
MSMB	3.563197656	1.605665895	-1.150000784	0.017384135	0.029396843
GDAP1	0.99229214	2.36730689	1.254409913	1.26E-08	1.41E-07
CHL1	0.524239276	2.18066212	2.056468903	8.53E-05	0.000280141
GFAP	0.06038298	2.069334019	5.09888076	3.97E-09	5.30E-08
IGLC6	2.918404723	0.426318154	-2.775177572	0.007239675	0.013650422
IFI44L	2.734135089	5.702186367	1.060430666	0.00192824	0.004269698
CFAP161	2.99091221	1.469682917	-1.025080637	0.028519668	0.045342583
DOK5	0.576803336	2.582861649	2.162818955	4.28E-08	3.93E-07
TKTL1	0.317912716	2.289605653	2.84839651	0.001518473	0.003472886
WNT10A	1.744873423	4.139171721	1.246219719	0.001367039	0.003169088
IHH	53.63060926	17.5336406	-1.612931061	1.08E-08	1.24E-07
DMBT1	6.293444026	2.708958235	-1.216111583	0.001513461	0.00346216
PF4V1	1.966853598	0.846164497	-1.216879516	0.009984727	0.018077227
TMEM221	0.718351371	1.492714563	1.055176724	9.79E-06	4.26E-05
CDC20B	5.800593176	2.69743919	-1.104610003	0.001885529	0.004191888
SERPINA11	4.937701187	1.684912572	-1.551165798	3.75E-05	0.000136166
RIIAD1	1.821524291	0.741579336	-1.296473285	4.47E-05	0.000158909
TPPP3	84.4281927	30.70478158	-1.459261491	6.77E-05	0.000228365
FBP1	21.03223288	8.860817695	-1.247090277	5.63E-15	2.23E-12
KLK6	5.228317655	20.49156921	1.970611766	0.000622813	0.001590304
IGLV5-45	48.72201628	6.330875764	-2.944096848	0.002912365	0.006142778
SYT13	0.939059548	2.902619933	1.628067128	1.10E-10	2.87E-09
IGHV1-69D	20.20841854	8.88046903	-1.186248644	0.002526422	0.005418189
TESC	23.05745569	10.47524494	-1.138249348	5.51E-05	0.000189835
ADAT3	3.813930425	1.835190916	-1.05534837	1.22E-10	3.11E-09
CHODL	0.666008112	1.671585173	1.327605213	3.12E-05	0.000116019
PI15	0.245156501	1.674232883	2.771725294	1.34E-07	1.03E-06
GABRE	0.556737385	1.472612277	1.403308767	4.61E-05	0.000163278
GAS2L2	3.445692888	1.474067888	-1.224991152	0.000935462	0.002265018
CATIP	1.873445483	0.761005478	-1.299715252	0.001850758	0.004123553
AL645924.1	2.660279901	1.258060204	-1.080377084	0.000271	0.000769135
KIAA1324	81.7168219	37.98001306	-1.105392695	2.95E-09	4.17E-08
SRGAP3-AS2	4.76592943	2.225037297	-1.09892807	0.000136247	0.000422444
ANXA2R	4.195963489	1.908713289	-1.136401715	4.12E-05	0.000147956
IGHV4-55	7.178382555	3.535935036	-1.021567041	0.000336553	0.000932079
STON1	0.567790074	1.615098158	1.508192314	2.91E-14	6.03E-12
GSTA3	1.913539886	0.862315105	-1.149956917	0.002471783	0.005316454
STOML3	2.901486604	1.434327421	-1.016417875	0.006864518	0.013028955
VWA5B2	3.803891868	1.47585162	-1.365928553	2.39E-06	1.25E-05
MORN5	11.61686361	5.467577435	-1.087246962	0.008665938	0.015955797
SCNN1B	16.8694266	6.74900005	-1.321665267	2.07E-06	1.09E-05
ALOX15	6.30636759	1.113539021	-2.501657151	4.68E-05	0.000165329
SRSF12	0.651093369	1.347196593	1.049024044	2.87E-11	9.76E-10
KLK5	1.063839162	8.201217677	2.946558078	2.24E-05	8.73E-05
MME	0.735162896	1.504239632	1.032898553	0.004641973	0.009233913
SYN2	0.43817211	1.659947286	1.921567865	0.000162925	0.000494618
WNT7A	7.908296153	24.63184781	1.639086055	1.48E-06	8.15E-06
PNMT	2.22558762	5.431550585	1.287177814	0.000261823	0.000746908
UST	0.651508364	1.502525923	1.205534278	1.54E-09	2.50E-08
KIF1A	5.898805564	12.83110977	1.121151194	7.33E-07	4.47E-06
COL8A2	1.918445895	4.429296528	1.207139507	3.03E-06	1.53E-05
CRTAC1	1.004483647	3.343554194	1.734928425	2.19E-05	8.58E-05
IGHV4-34	32.33958804	10.44975854	-1.629831694	0.002740079	0.00582505
IGHA2	175.8532511	73.19219366	-1.264610316	4.12E-07	2.71E-06
FAM92B	6.596508799	2.641619291	-1.320280119	0.000477203	0.001262911
ELN-AS1	5.351803821	2.433268397	-1.13712977	1.04E-05	4.48E-05
CPVL	3.879259348	7.887063577	1.023707042	6.47E-07	3.99E-06
IGHV1-58	4.202957955	0.961436289	-2.128141861	0.013524247	0.023590206
DNAI1	4.363504822	1.841402512	-1.244682372	0.010033884	0.018150678
IGLV2-8	19.16289633	8.044902533	-1.252168783	0.002318219	0.005026844
CLDN16	0.94109118	3.002807165	1.673905417	4.59E-08	4.16E-07
FBN2	3.469523264	11.30885917	1.704644053	8.93E-06	3.94E-05
CDK6	1.103969109	2.505688373	1.182507197	1.65E-07	1.23E-06
DCAF12L1	0.516367345	1.5728477	1.606909308	1.85E-05	7.44E-05
GPC2	0.973574227	2.118209031	1.121482085	6.35E-07	3.93E-06
TUBA4B	12.42205951	3.992038172	-1.637706963	0.000500527	0.001315476
AC012354.2	1.206258014	2.81058277	1.220330775	0.004705711	0.009346709
PCDHB3	0.661331906	1.338420455	1.017084988	0.000711499	0.001787562
UCHL1	14.78418716	46.11383	1.641144569	1.27E-09	2.14E-08
AC025580.1	27.11115436	13.11325306	-1.047860917	0.000145246	0.000446067
IGHV2-5	3.421916824	1.262372897	-1.438666557	0.01923695	0.032099369
GAS1	2.040799241	5.262902752	1.366724469	1.34E-07	1.03E-06
CCDC60	1.570346264	0.600041424	-1.387948705	4.22E-05	0.000150974
CTSV	25.26933898	11.77664108	-1.101459811	8.04E-06	3.59E-05
AL031710.1	2.303435069	1.066270172	-1.111213895	4.23E-05	0.000151298
AL357093.2	11.1924684	3.758229234	-1.574403273	4.01E-05	0.000144269
FAM166B	14.39785866	7.017436961	-1.036838157	0.001065889	0.002542369
C18orf54	0.724675719	1.473833281	1.024165876	6.82E-15	2.32E-12
LINC00667	0.848081459	1.809431503	1.093261746	6.13E-07	3.82E-06
TUBA3E	2.577233242	0.39515556	-2.705330495	0.000467011	0.001238897
FOSB	4.181153301	8.821413078	1.077108835	0.028519966	0.045342583
WDR38	17.48468581	5.790431277	-1.594349161	0.00052705	0.001374302
ZNF300	1.176704528	2.563676112	1.123461904	2.48E-05	9.52E-05
RASSF10	1.471138757	3.133745604	1.09095474	0.000104264	0.000334007
MUC5AC	5.96376997	0.874955179	-2.768943592	0.000434006	0.001162349
DEFB4A	2.214293684	1.100180679	-1.009106109	0.000440967	0.001178988
KIRREL1	3.235701477	8.252423413	1.350739332	3.07E-14	6.15E-12
BMPR1B-DT	44.44194773	19.76443923	-1.169015024	6.77E-06	3.09E-05
AARD	0.653501013	1.806907811	1.467261523	1.71E-08	1.81E-07
LINC02166	4.432028853	1.833524386	-1.273347819	1.04E-06	6.05E-06
VGLL1	2.338158299	4.725495859	1.015093116	0.001214435	0.00285214
TNFAIP6	0.625183383	1.630423715	1.382895603	1.74E-07	1.29E-06
IGHV3-53	8.759140245	3.768865779	-1.216658852	0.00144752	0.003334717
PCSK1N	12.93060931	26.17307077	1.01729294	0.000680711	0.00171833
PLPPR3	3.696810161	1.119158401	-1.723866717	0.0004875	0.001286698
IGLJ3	17.47713827	7.45415097	-1.229353031	8.99E-05	0.00029323
RHOBTB3	1.75828338	4.085369661	1.216299019	3.34E-11	1.10E-09
TRBV7-9	1.461196308	0.64917848	-1.170462932	9.40E-06	4.12E-05
KIF19	2.344743825	0.984480776	-1.251995369	0.001248714	0.002922955
PELI2	1.284739212	2.896460308	1.172815357	6.32E-09	7.88E-08
RASL10B	0.868906164	2.774590637	1.675002642	2.26E-09	3.41E-08
IL6	0.636135729	2.159261747	1.763131614	0.000179513	0.000538823
AP000251.1	0.957821097	1.968349134	1.039158023	1.97E-05	7.83E-05
HLA-L	6.411070475	3.099810978	-1.048385023	0.000305887	0.000854989
CROCC2	1.861279765	0.684662707	-1.442829583	0.004440625	0.008877241
NEFH	1.357669207	5.082276293	1.904342795	0.00147781	0.003394493
ZMYND10	16.24624724	6.807561284	-1.254896535	0.000289948	0.000815242
SLC25A35	20.31900794	7.751139469	-1.390349649	1.55E-10	3.78E-09
ERMN	3.0753801	1.235074823	-1.316166286	4.04E-07	2.67E-06
PNMA3	1.19687944	3.336415768	1.479021243	1.81E-05	7.29E-05
IGHV2-26	53.26803831	10.04136119	-2.4073153	0.006548602	0.012504358
IGHV3-74	24.25880185	10.18508199	-1.252050703	0.01208528	0.021409039
ROPN1L	12.20484864	5.875673731	-1.054628212	0.005721375	0.011101875
HMGB1P10	1.063063302	2.392084643	1.170040932	0.003738174	0.007634929
ANGPTL1	0.811342651	1.676572637	1.047131753	0.000114972	0.000364184
IRS2	0.978259918	4.332344742	2.146858311	5.84E-13	5.36E-11
TCTEX1D4	2.545635263	0.908953129	-1.485747917	8.50E-07	5.09E-06
CTCFL	0.092343077	2.053720567	4.475092289	3.49E-08	3.33E-07
MRAP2	5.566667841	2.782593246	-1.000383968	6.13E-08	5.30E-07
LRRTM1	5.005294755	12.25268521	1.29157102	0.002787741	0.005913713
AC109583.1	1.116424612	3.876467713	1.795856814	8.22E-05	0.00027083
Z69706.1	3.541225229	1.658959876	-1.093969611	9.31E-07	5.50E-06
AL589987.1	3.080538732	1.536206694	-1.003810334	0.001098412	0.002614794
TCEAL5	0.607967476	2.267655511	1.899135438	2.15E-06	1.13E-05
COL9A3	1.416506443	7.728815998	2.447910256	0.001755341	0.003935376
IGLV2-18	6.984143701	2.135448019	-1.709544463	0.000137209	0.000424525
SMIM6	15.6419648	6.451588916	-1.277695322	1.18E-05	5.01E-05
IGKV2D-40	3.567350884	1.065771629	-1.742954792	0.002757327	0.005856674
CDH6	2.046876017	6.613849463	1.692066491	5.75E-07	3.61E-06
TRAM1L1	0.954167491	2.080832509	1.124846405	6.75E-10	1.26E-08
GLI3	0.55268096	1.487284741	1.42816206	4.17E-09	5.54E-08
CNGA4	2.529643751	1.008574784	-1.326616164	0.000419792	0.001129875
ZG16B	3.123189466	1.290010984	-1.275636742	9.00E-06	3.97E-05
FAM3D	4.044078812	1.980008327	-1.030304615	0.001644802	0.00371971
GNG4	1.778811661	4.028465337	1.179316574	0.000221278	0.000645237
COX4I2	2.370871843	5.905507475	1.316643359	0.001850758	0.004123553
HOXA4	0.71763153	1.745551414	1.282367668	0.002182372	0.004764147
LIX1	0.772379954	2.576473256	1.738014991	1.99E-09	3.06E-08
ALPG	54.50861702	24.65373547	-1.14467806	3.42E-05	0.000125964
IGLV3-16	2.316134992	0.773160808	-1.582878929	0.008798068	0.016167713
DES	13.95909852	33.89536201	1.279882104	0.000347087	0.000955875
ZNF295-AS1	5.660252839	2.271550079	-1.317189387	0.000411865	0.001110945
IGHV2-70D	3.974159764	1.458344255	-1.44631855	0.004535807	0.009043032
BCAT1	12.41038476	26.29365305	1.08316675	0.000340254	0.000940174
CHGA	108.4717963	43.04288182	-1.333473399	0.015429341	0.026431009
IGKV6-21	4.83386552	1.42015025	-1.767133765	0.005816056	0.011265854
MESP1	9.242754982	4.079967432	-1.179765303	1.22E-07	9.56E-07
WT1	1.923337172	5.550112573	1.528905336	4.82E-05	0.000169595
LINC02672	1.573574551	5.348136206	1.764990678	0.000105745	0.000338226
POSTN	3.57187204	7.577141566	1.084973304	0.001434262	0.003308189
LINC02086	0.539569182	1.43656182	1.412740224	0.020684411	0.03419013
AC010280.2	1.837269554	0.833082823	-1.141031469	0.011620705	0.020685321
SHISA8	1.543870273	0.724002622	-1.092484705	1.13E-05	4.82E-05
PDPN	2.974820816	7.382826594	1.311370501	5.01E-05	0.000174938
COLEC12	0.604481001	1.946257635	1.686933797	1.03E-07	8.23E-07
SERINC2	197.1049212	93.83284366	-1.070798905	2.61E-14	5.88E-12
ORAOV1P1	2.58486114	1.258998695	-1.037809993	4.81E-05	0.000169174
DNER	0.563806439	2.818037181	2.321418787	3.78E-05	0.000137435
CFAP65	1.44377953	0.704145869	-1.035904224	4.79E-05	0.000168519
DNAAF1	3.398774402	1.683386954	-1.013647762	0.000858686	0.002101717
PTX3	0.743692878	2.41708149	1.700487252	3.46E-07	2.33E-06
TSPAN7	5.784088419	14.01825128	1.277144879	0.000534095	0.001389673
CSF3	3.652307363	1.12918856	-1.693521763	6.71E-06	3.06E-05
RPL34P27	2.54374129	1.156905334	-1.136681131	1.82E-05	7.34E-05
PADI3	0.552992493	1.732952599	1.647900392	0.001535987	0.003508716
ADGRL2	4.665022264	11.10080421	1.250708327	2.01E-10	4.68E-09
GFPT2	1.006579435	2.079587126	1.046836102	0.001513523	0.00346216
AMBP	7.00835435	3.06042902	-1.195341813	0.002618629	0.005594474
FMO3	4.991250924	0.464042374	-3.427072977	0.013292017	0.023238043
SRARP	3.828226174	1.255101447	-1.608872089	6.33E-08	5.45E-07
CLDN6	9.593484915	48.32580996	2.332667026	2.88E-09	4.11E-08
KLK7	2.54563196	9.722964108	1.933372342	0.000181324	0.000543093
IGHV2-70	11.05082731	4.0757605	-1.439013196	0.005076628	0.009989374
IGF2BP2	5.093261912	15.17495676	1.575030593	2.49E-10	5.61E-09
TFF3	1091.243966	316.0026745	-1.787965003	2.65E-09	3.84E-08
MAP1LC3C	0.473486335	1.894010805	2.000049865	2.01E-05	7.98E-05
MB21D2	1.153158	3.240528622	1.490638979	4.85E-10	9.71E-09
COL9A1	0.822824072	7.46771461	3.182010888	0.001795876	0.004016089
RNF183	10.48804719	4.426208788	-1.244602671	5.13E-10	1.01E-08
AC004540.2	1.268478713	5.250774384	2.049430898	8.33E-08	6.88E-07
PRIMA1	1.369363509	3.131221798	1.193220232	5.35E-06	2.52E-05
AL162411.1	0.756030724	1.725302774	1.190332794	3.69E-05	0.000134579
HERC5	1.653006759	3.844928177	1.217864025	1.74E-06	9.43E-06
IGLV10-54	7.115014956	3.542985054	-1.00590141	0.000124307	0.000390216
GPR173	1.171548213	3.565884794	1.605843767	2.27E-10	5.20E-09
CRYAB	11.07574864	23.68417473	1.096519185	0.000192978	0.000573153
IGLON5	0.29298908	2.47493347	3.078470946	0.000389541	0.001058099
C11orf16	2.285887184	1.037420038	-1.139754063	0.003854449	0.007833106
MALT1	2.509951963	5.193146634	1.048949209	2.85E-10	6.25E-09
TRO	1.142969545	4.528064083	1.986107413	2.27E-08	2.29E-07
SOSTDC1	1.490326716	3.393968449	1.187344515	0.000203659	0.000600315
LTF	298.8854703	74.83438273	-1.99781959	0.004420684	0.008838708
TRBJ2-7	2.417638093	1.14520981	-1.077986364	0.000618979	0.001582034
C1GALT1C1L	0.688645144	1.714289274	1.31577791	1.79E-07	1.32E-06
AC008060.1	3.04586782	1.06393785	-1.517439457	2.08E-05	8.21E-05
SGCE	3.811417	7.906830793	1.052772092	4.20E-13	4.07E-11
MAP2	1.060024203	2.449458162	1.208365444	1.67E-06	9.10E-06
IGLV2-23	88.35948191	42.29601226	-1.062863309	0.001922476	0.004263329
TRBJ2-3	4.06249344	1.702106069	-1.25504454	9.89E-05	0.000319453
CYTL1	2.188901007	5.023765183	1.198562323	1.27E-07	9.86E-07
CLDN9	2.958319996	10.43017428	1.817913246	0.000483214	0.001277258
C11orf97	3.179598052	1.327365207	-1.260279035	0.012240412	0.021626193
TUBA3D	4.757882156	1.743174687	-1.448602387	0.009472542	0.017261539
TSPAN2	0.689922158	1.706296557	1.30636291	2.46E-08	2.46E-07
ARMCX1	2.817364918	7.063793394	1.326096707	6.65E-09	8.21E-08
ANKRD44-AS1	9.85279072	3.605546554	-1.450314444	0.000633117	0.001612895
DEGS1	16.48554819	33.93487289	1.041566748	9.37E-10	1.65E-08
AC007991.2	1.372588545	3.322849876	1.275521895	0.028377807	0.045176027
CPXM2	4.341682089	8.950560682	1.043723967	0.000145254	0.000446067
CXCL17	91.72748837	30.44092604	-1.59134189	1.86E-06	9.95E-06
CACNG4	2.062142808	6.131426399	1.572078492	1.87E-06	9.99E-06
PEG10	7.747889937	24.72898094	1.674327424	3.07E-09	4.28E-08
TSPAN18	1.204788242	2.667602123	1.146763907	3.25E-06	1.62E-05
LINC01480	14.14218981	5.448908974	-1.375966232	0.000558598	0.001445976
CHGB	0.199594419	3.238582065	4.020219018	4.22E-05	0.000150974
AKAP12	3.774769609	8.044120289	1.091546062	2.72E-10	6.05E-09
LINC02575	0.345541969	1.960715223	2.504447156	3.90E-05	0.000141127
PNOC	0.65575781	7.389820206	3.494304274	3.46E-06	1.71E-05
AC020907.1	2.557856711	1.077782285	-1.246869669	4.65E-06	2.23E-05
AC008060.4	4.082155694	1.234025952	-1.725958473	0.000906333	0.002203321
CALCA	0.435444865	12.69834876	4.866007038	6.05E-06	2.81E-05
MYOZ1	0.506370522	1.578896652	1.640651415	2.59E-05	9.88E-05
TSPYL5	1.640854147	3.512423943	1.09801998	0.000558673	0.001445976
H2BC6	1.516704507	0.66937879	-1.180045295	0.014521317	0.025085706
MIR3131	2.753842786	1.095796643	-1.32946611	3.96E-06	1.93E-05
OMG	4.879215974	2.005743822	-1.282511991	4.72E-05	0.00016643
TAF1A	0.909287873	1.85736661	1.030449587	2.74E-16	3.14E-13
HNRNPCP2	4.092034006	8.392447088	1.036273402	1.94E-05	7.74E-05
TCTE1	1.487017256	0.630738822	-1.237306752	0.000148174	0.000454406
MLPH	27.00935319	13.37588269	-1.013824991	1.71E-09	2.71E-08
GLDC	3.095952022	7.999496937	1.369526162	7.33E-07	4.47E-06
HMGA2	1.069467492	3.58596235	1.74546771	7.95E-10	1.44E-08
CAPS	261.8482772	89.43720174	-1.549784157	3.67E-12	1.97E-10
HMGB1P5	3.499471776	7.196390482	1.040136298	0.000180756	0.000541696
PANTR1	1.833556595	5.875801585	1.680140882	0.000958903	0.002315868
C1orf158	2.187262439	1.044957496	-1.065682072	0.001569611	0.00357385
ITLN2	2.34815691	0.239561548	-3.293060549	0.005988049	0.011561929
NREP	5.509179273	12.10827575	1.136084121	1.12E-13	1.51E-11
C22orf15	1.950164911	0.939090977	-1.054259292	0.0054829	0.010703557
CHN1	1.640979539	3.365286023	1.036171878	9.93E-09	1.16E-07
ACY3	11.58861593	5.588820816	-1.052092444	2.27E-12	1.36E-10
MAGEA4	0.483680664	4.868513354	3.331354529	0.000368126	0.001008413
SCG2	0.267394823	1.937092205	2.85684919	2.51E-05	9.62E-05
ODF3B	19.88189737	8.835376824	-1.170091871	1.48E-07	1.12E-06
DSCR8	0.933416653	1.946797065	1.060509393	0.00423722	0.008510304
LMO1	0.631585933	1.459254068	1.208180145	0.000324733	0.000902151
BPIFB2	8.773979628	4.26343202	-1.041216103	0.006513218	0.012443945
GAL3ST3	0.757891744	2.727516912	1.847524446	2.61E-06	1.34E-05
CEP44	1.54697898	3.670128717	1.246377068	6.49E-11	1.90E-09
CDHR4	8.826003777	3.540128578	-1.317958604	0.000287845	0.000810826
ECEL1P1	2.169828572	1.048992808	-1.04857628	3.41E-08	3.27E-07
MAGEA6	0.798765532	1.763295094	1.14242995	0.02393274	0.038887044
SAA1	65.05538755	25.46537226	-1.353131731	0.017779228	0.029950751
PPP1R32	5.833037019	2.371408075	-1.298503285	1.55E-05	6.36E-05
IGLV1-41	2.771928348	1.055681201	-1.392715737	0.001587855	0.003608589
IGLV3-19	127.9157266	44.72523943	-1.516032536	0.001146838	0.002711925
UCA1	15.32148339	37.96083444	1.308955723	0.000121864	0.000383546
NAPSB	55.75965247	25.79617694	-1.112064299	3.44E-05	0.000126779
LRRC71	4.321051467	1.642103099	-1.395837705	4.72E-06	2.26E-05
NKAIN4	1.700018081	5.243003422	1.624843397	6.35E-06	2.93E-05
PRSS1	1.083428734	2.582895513	1.253385023	0.005890544	0.01139353
IGHV4-28	10.47080256	4.723220108	-1.148529351	0.000917522	0.002225636
FBN3	1.077290986	2.843536536	1.400278354	0.000312069	0.000870083
DLL3	0.416736227	2.507703095	2.589160123	4.18E-07	2.75E-06
IGLC7	14.31552063	3.500973892	-2.031751931	0.006725635	0.012801925
COL23A1	3.137371958	6.629404129	1.079322621	2.96E-05	0.000110814
VWA3A	4.048189341	1.860168947	-1.121843111	4.68E-05	0.000165329
NCAM1	0.725004878	1.626457835	1.165670815	0.00019835	0.00058688
ECEL1P2	2.925857035	1.137530478	-1.362954077	2.77E-08	2.72E-07
RAMP3	26.76624791	10.8454655	-1.30332294	0.000216798	0.000633702
LINC02381	4.196539949	10.37541655	1.305897038	0.000517161	0.001351433
MTCO3P12	94.31893763	6.862466824	-3.780748294	0.022910444	0.037408943
MLLT11	1.707790192	4.197749532	1.297485342	1.48E-11	5.72E-10
ORM1	8.141092525	3.657397593	-1.154404946	1.48E-06	8.14E-06
TMSB15A	4.318916049	10.09239613	1.22452756	2.27E-06	1.19E-05
