# Supplementary material for: Roles of Pyroptosis-Related Gene Signature in Prediction of Endometrial Cancer Outcomes
Source: Front Med (Lausanne). 2022 Mar 1;9:822806. doi: 10.3389/fmed.2022.822806 (PMC8920994; doi:10.3389/fmed.2022.822806)
Supplement: Supplementary file 3 [file Table_3.XLSX]

## Sheet: Sheet1
Genes	Ensembl IDs	Full-names
AIM2	ENSG00000163568	Absent in melanoma 2
CASP1	ENSG00000137752	cysteine-aspartic acid protease-1
CASP3	ENSG00000164305	cysteine-aspartic acid protease-3
CASP4	ENSG00000196954	cysteine-aspartic acid protease-4
CASP5	ENSG00000137757	cysteine-aspartic acid protease-5
CASP6	ENSG00000138794	cysteine-aspartic acid protease-6
CASP8	ENSG00000064012	cysteine-aspartic acid protease-8
CASP9	ENSG00000132906	cysteine-aspartic acid protease-9
ELANE	ENSG00000197561	elastase, neutrophil expressed
GPX4	ENSG00000167468	glutathione peroxidase 4
GSDMA	ENSG00000167914	gasdermin A
GSDMB	ENSG00000073605	gasdermin B
GSDMC	ENSG00000147697	gasdermin C
GSDMD	ENSG00000104518	gasdermin D
GSDME	ENSG00000105928	gasdermin E
IL18	ENSG00000150782	interleukin 18
IL1B	ENSG00000125538	interleukin 1 beta
IL6	ENSG00000136244	interleukin 6
NLRC4	ENSG00000091106	NLR family CARD domain containing 4
NLRP1	ENSG00000091592	NLR family pyrin domain containing 1
NLRP2	ENSG00000022556	NLR family pyrin domain containing 2
NLRP3	ENSG00000162711	NLR family pyrin domain containing 3
NLRP6	ENSG00000174885	NLR family pyrin domain containing 6
NLRP7	ENSG00000167634	NLR family pyrin domain containing 7
NOD1	ENSG00000106100	nucleotide binding oligomerization domain containing 1
NOD2	ENSG00000167207	nucleotide binding oligomerization domain containing 2
PJVK	ENSG00000204311	pejvakin/deafness, autosomal recessive 59
PLCG1	ENSG00000124181	phospholipase C gamma 1
PRKACA	ENSG00000072062	protein kinase cAMP-activated catalytic subunit alpha
PYCARD	ENSG00000103490	PYD and CARD domain containing
SCAF11	ENSG00000139218	SR-related CTD associated factor 11
TIRAP	ENSG00000150455	TIR domain containing adaptor protein
TNF	ENSG00000232810	tumor necrosis factor
