# Supplementary material for: Roles of Pyroptosis-Related Gene Signature in Prediction of Endometrial Cancer Outcomes
Source: Front Med (Lausanne). 2022 Mar 1;9:822806. doi: 10.3389/fmed.2022.822806 (PMC8920994; doi:10.3389/fmed.2022.822806)
Supplement: Supplementary file 4 [file Table_4.XLS]

gene	conMean	treatMean	logFC	pValue	fdr
AIM2	0.216954858	0.732714384	1.755856044	0.010856871	0.01259397
CASP1	3.919181565	3.427755761	-0.193288094	0.008055637	0.009733895
CASP3	6.847733087	13.85232427	1.016429691	3.11E-11	2.44E-10
CASP5	0.034286424	0.140944307	2.039415858	0.000129177	0.000249742
CASP6	6.081324696	19.36486788	1.670984133	2.08E-14	6.03E-13
CASP8	3.050790348	4.658414175	0.610655873	8.65E-05	0.000179211
ELANE	0.194638172	0.089516383	-1.120571034	0.000252268	0.000406432
GPX4	77.67360739	196.8890978	1.341886853	4.40E-11	2.55E-10
GSDMB	1.473628722	3.636269008	1.303085847	3.03E-05	7.31E-05
GSDMC	0.058392787	0.489287308	3.066819787	1.59E-09	6.59E-09
GSDMD	14.2033433	21.0177721	0.565379187	0.00021548	0.000367583
GSDME	3.631665643	1.021728179	-1.829619952	3.36E-11	2.44E-10
IL18	2.237318652	5.088142773	1.185368405	0.000666621	0.001017475
IL6	7.560640296	1.829031022	-2.047428874	0.001162373	0.001532219
NLRP1	5.209489261	1.622484404	-1.682937327	3.83E-13	5.56E-12
NLRP2	1.308705398	8.412439701	2.684383889	0.003602152	0.004541844
NLRP3	0.715652922	0.403267574	-0.827522672	1.11E-07	4.02E-07
NLRP7	0.038104808	0.47123918	3.628414555	1.77E-05	4.66E-05
NOD1	2.544580783	1.555409955	-0.710133115	3.92E-10	1.90E-09
NOD2	0.390847351	0.810071428	1.051443862	7.06E-05	0.00015748
PJVK	1.139013604	0.827359621	-0.461198524	0.000175863	0.000318752
PYCARD	8.255949043	16.92156767	1.03535726	0.000715066	0.001036846
SCAF11	7.538020304	6.305258933	-0.257630063	0.000982998	0.001357473
TIRAP	2.489301	1.596641432	-0.640700334	3.15E-07	1.01E-06
TNF	0.507048273	3.517534606	2.794369608	2.95E-06	8.55E-06
